# Supplementary material for: Reduction in organ–organ friction is critical for corolla elongation in morning glory
Source: Commun Biol. 2021 Mar 5;4:285. doi: 10.1038/s42003-021-01814-x (PMC7935917; doi:10.1038/s42003-021-01814-x)
Supplement: Supplementary file 8 — Supplementary Data 1 [file 42003_2021_1814_MOESM8_ESM.xlsx]

## Sheet: Sheet1
Supplementary Data 1. 101 Down-regulated genes in Q532 corolla compared to TKS
I. nil gene ID	TKS cpm	Q532 cpm	logFC	FDR	Description	Organism
INIL00g27500.t1	1.6758	0	-7.92703	7.51786e-05	-
INIL00g30891.t1	13.9948	0	-10.9875	3.36859e-117	-
INIL01g00936.t1	1.35015	0	-7.61795	2.02698e-16	Terpene cyclase/mutase family member {ECO:0000256|RuleBase:RU362003}	Oryza sativa subsp. japonica (Rice).
INIL01g01639.t1	10.893	0	-10.625	1.89892e-88	ATP synthase subunit beta {ECO:0000256|RuleBase:RU003553}	Ipomoea trifida (Morning glory).
INIL01g01696.t1	4.22339	0	-9.26317	1.74127e-42	-
INIL01g05089.t1	1.4164	0	-7.69107	5.96175e-17	Hexosyltransferase {ECO:0000256|RuleBase:RU362027}	Coffea canephora (Robusta coffee).
INIL01g15977.t1	2.79272	0	-8.66113	5.51373e-27	-
INIL01g21721.t1	2.37488	0	-8.43616	1.54031e-25	-
INIL01g25494.t1	7.85163	0	-10.1544	9.99684e-75	Gamma carbonic anhydrase 2, mitochondrial	Arabidopsis thaliana (Mouse-ear cress).
INIL01g36744.t1	1.69338	0	-7.94235	7.04544e-18	-
INIL02g21053.t1	2.21866	0	-8.34014	1.30008e-23	-
INIL02g26848.t1	2.89243	0	-8.7137	2.88911e-28	-
INIL02g26848.t2	1.85466	0	-8.07524	1.75165e-20	-
INIL04g02593.t1	2.45891	0	-8.48685	1.38345e-22	-
INIL04g02694.t1	1.08807	0	-7.30759	4.20441e-14	-
INIL04g12027.t1	17.7309	0	-11.3307	1.01508e-82	-
INIL04g12027.t2	16.7876	0	-11.2519	1.26181e-90	-
INIL04g28596.t1	3.99066	0	-9.17803	9.37331e-41	Pathogenesis-related protein P2	Solanum lycopersicum (Tomato) (Lycopersicon esculentum).
INIL04g34014.t1	1.18264	0	-7.43773	9.15836e-14	RING-H2 finger protein ATL80	Arabidopsis thaliana (Mouse-ear cress).
INIL04g39395.t1	1.61648	0	-7.87586	1.12183e-17	Probable WRKY transcription factor 9	Arabidopsis thaliana (Mouse-ear cress).
INIL04g39540.t1	1.26095	0	-7.52792	2.20769e-15	-
INIL04g41022.t1	1.56752	0	-7.82646	6.77508e-14	Germin-like protein subfamily 1 member 7	Arabidopsis thaliana (Mouse-ear cress).
INIL05g02077.t1	4.95072	0	-9.4871	1.12066e-44	-
INIL05g02740.t1	3.2416	0	-8.87897	1.17207e-30	-
INIL05g09649.t1	1.19277	0	-7.44467	2.61916e-15	Transcription factor MYB113	Arabidopsis thaliana (Mouse-ear cress).
INIL05g09649.t2	1.11228	0	-7.34856	4.39078e-14	Transcription factor MYB113	Arabidopsis thaliana (Mouse-ear cress).
INIL05g11368.t1	1.03226	0	-7.23179	2.37027e-13	-
INIL05g20918.t1	1.83702	0	-8.05915	1.94357e-10	-
INIL05g31905.t1	21.7871	0	-11.6278	1.85603e-144	Retrovirus-related Pol polyprotein from transposon 297	Drosophila melanogaster (Fruit fly).
INIL05g32059.t1	4.28693	0	-9.28016	6.55813e-39	Germin-like protein subfamily 1 member 7	Arabidopsis thaliana (Mouse-ear cress).
INIL06g00113.t1	2.33844	0	-8.40924	4.58658e-26	Non-specific serine/threonine protein kinase {ECO:0000256|SAAS:SAAS00027859}	Theobroma cacao (Cacao) (Cocoa).
INIL06g06385.t1	5.0052	0	-9.50167	2.69581e-25	-
INIL06g06444.t1	12.1675	0	-10.7856	2.74111e-103	Retrovirus-related Pol polyprotein from transposon TNT 1-94	Nicotiana tabacum (Common tobacco).
INIL06g06451.t1	4.06218	0	-9.20403	5.88432e-42	Retrovirus-related Pol polyprotein from transposon TNT 1-94	Nicotiana tabacum (Common tobacco).
INIL06g15050.t1	8.2991	0	-10.2353	1.3121e-75	-
INIL06g16180.t1	16.768	0	-11.2489	3.45299e-143	Cytochrome b559 subunit beta {ECO:0000256|HAMAP-Rule:MF_00643, ECO:0000256|RuleBase:RU004529}	Ipomoea trifida (Morning glory).
INIL06g16207.t1	1.0809	0	-7.30332	1.88928e-12	-
INIL06g20717.t1	2.1903	0	-8.31464	3.83512e-25	-
INIL06g23772.t1	1.54615	0	-7.81712	1.12183e-17	-
INIL06g29851.t1	2.53114	0	-8.52604	9.08429e-26	Probable LRR receptor-like serine/threonine-protein kinase At3g47570	Arabidopsis thaliana (Mouse-ear cress).
INIL06g35694.t1	30.7367	0	-12.1232	1.89034e-235	E3 ubiquitin-protein ligase {ECO:0000256|RuleBase:RU201113}	Prunus persica (Peach) (Amygdalus persica).
INIL06g35695.t1	11.6304	0	-10.7221	5.19171e-104	-
INIL06g36510.t1	5.22029	0	-9.5707	2.34823e-42	Formin-like protein 5	Arabidopsis thaliana (Mouse-ear cress).
INIL06g38260.t1	9.93414	0	-10.4922	1.15605e-79	Pathogenesis-related protein 1C	Nicotiana tabacum (Common tobacco).
INIL07g34540.t1	1.1508	0	-7.38474	1.00144e-13	WAT1-related protein At3g30340	Arabidopsis thaliana (Mouse-ear cress).
INIL08g04755.t1	3.38985	0	-8.9432	4.16864e-35	Histone deacetylase {ECO:0000256|PIRNR:PIRNR037913}	Citrus sinensis (Sweet orange) (Citrus aurantium var. sinensis).
INIL08g13757.t1	1.0616	0	-7.2782	1.37826e-13	Transcription factor TCP2	Arabidopsis thaliana (Mouse-ear cress).
INIL08g30635.t1	2.90452	0	-8.72031	1.37573e-31	Ent-kaurenoic acid oxidase 1	Arabidopsis thaliana (Mouse-ear cress).
INIL08g31092.t1	2.06785	0	-8.2297	1.40331e-22	-
INIL08g31094.t1	8.30514	0	-10.2343	5.72496e-74	Uncharacterized lipoprotein syc1174_c	Synechococcus sp. (strain ATCC 27144 / PCC 6301 / SAUG 1402/1)(Anacystis nidulans).
INIL08g31094.t2	6.55771	0	-9.89638	2.80343e-63	Uncharacterized lipoprotein syc1174_c	Synechococcus sp. (strain ATCC 27144 / PCC 6301 / SAUG 1402/1)(Anacystis nidulans).
INIL08g31095.t1	10.6846	0	-10.5989	4.14445e-97	Uncharacterized lipoprotein syc1174_c	Synechococcus sp. (strain ATCC 27144 / PCC 6301 / SAUG 1402/1)(Anacystis nidulans).
INIL08g38608.t1	1.08382	0	-7.31088	0.00018104	NAC transcription factor 29	Arabidopsis thaliana (Mouse-ear cress).
INIL08g38668.t1	1.16911	0	-7.41887	2.41341e-14	-
INIL09g08911.t1	9.75166	0	-10.4652	2.55091e-80	-
INIL09g21388.t1	16.8866	0	-11.2597	1.07927e-142	Phospholipid-transporting ATPase {ECO:0000256|RuleBase:RU362033}	Solanum tuberosum (Potato).
INIL09g21395.t1	2.04381	0	-8.21399	1.05075e-23	Polyadenylate-binding protein {ECO:0000256|RuleBase:RU362004}	Coffea canephora (Robusta coffee).
INIL09g21629.t1	1.61244	0	-7.86803	1.77421e-16	Protein yippee-like {ECO:0000256|RuleBase:RU110713}	Jatropha curcas (Barbados nut).
INIL09g26411.t1	1.61947	0	-7.8844	1.23071e-19	CASP-like protein {ECO:0000256|RuleBase:RU361233}	Citrus sinensis (Sweet orange) (Citrus aurantium var. sinensis).
INIL09g34163.t1	1.27754	0	-7.54762	1.80992e-15	ATP synthase subunit beta {ECO:0000256|RuleBase:RU003553}	Ipomoea trifida (Morning glory).
INIL09g36001.t1	2.10844	0	-8.26683	8.6863e-23	Putative auxin efflux carrier component 8	Arabidopsis thaliana (Mouse-ear cress).
INIL09g36003.t1	3.13114	0	-8.82458	9.72121e-20	-
INIL10g08677.t1	1.47649	0	-7.75641	1.56856e-16	-
INIL10g10213.t1	1.58987	0	-7.85454	3.49557e-19	-
INIL10g10568.t1	9.49278	0	-10.4283	1.48359e-80	-
INIL10g12504.t1	1.87722	0	-8.08717	1.14989e-18	Glycosyltransferase-like At2g41451 {ECO:0000305}	Arabidopsis thaliana (Mouse-ear cress).
INIL10g12778.t1	1.06491	0	-7.28439	0.00120164	Desiccation-related protein PCC13-62	Craterostigma plantagineum (Blue gem) (Torenia plantagineum).
INIL10g12785.t1	78.3359	0	-13.473	0	Receptor-like protein 12	Arabidopsis thaliana (Mouse-ear cress).
INIL10g13137.t1	1.10441	0	-7.33083	3.32854e-14	-
INIL10g13322.t1	1.03489	0	-7.22777	3.92445e-10	-
INIL11g26607.t1	1.8636	0	-8.08613	0.000486034	Uncharacterized protein At1g04910	Arabidopsis thaliana (Mouse-ear cress).
INIL11g26690.t1	55.2262	0	-12.9674	2.74817e-123	Putative lipid-binding protein AIR1	Arabidopsis thaliana (Mouse-ear cress).
INIL11g26692.t1	3.98838	0	-9.1796	1.65577e-34	Adhesive plaque matrix protein	Mytilus galloprovincialis (Mediterranean mussel).
INIL12g10312.t1	1.27838	0	-7.53791	2.71666e-15	-
INIL12g10361.t1	1.06224	0	-7.27858	6.60032e-14	-
INIL12g24566.t1	1.41562	0	-7.6905	3.96174e-16	-
INIL12g29074.t1	1.59711	0	-7.86562	6.29254e-18	Putative ribonuclease H protein At1g65750	Arabidopsis thaliana (Mouse-ear cress).
INIL12g40144.t1	2.15638	0	-8.29664	7.89181e-25	-
INIL13g07543.t1	7.24723	0	-10.0393	4.31728e-69	Putative disease resistance protein At1g58400	Arabidopsis thaliana (Mouse-ear cress).
INIL13g08627.t1	2.52041	0	-8.52071	4.07027e-10	Osmotin-like protein TPM-1	Solanum lycopersicum (Tomato) (Lycopersicon esculentum).
INIL13g09091.t1	10.3313	0	-10.5504	3.01509e-93	Transcription factor bHLH35	Arabidopsis thaliana (Mouse-ear cress).
INIL13g14800.t1	4.78832	0	-9.43983	8.64333e-45	-
INIL13g14879.t1	3.06081	0	-8.79807	1.86126e-32	Putative ribonuclease H protein At1g65750	Arabidopsis thaliana (Mouse-ear cress).
INIL13g14882.t1	2.23131	0	-8.34044	5.70172e-25	-
INIL13g15418.t1	10.6773	0	-10.5976	2.25422e-88	-
INIL13g25815.t2	14.0868	0	-10.9954	2.61866e-59	Putative defensin-like protein 9	Arabidopsis thaliana (Mouse-ear cress).
INIL13g25830.t1	2.42999	0	-8.45927	4.40637e-13	-
INIL13g25832.t1	1.74792	0	-7.99368	1.39331e-16	-
INIL13g39054.t1	6.35482	0	-9.84971	3.20093e-53	Osmotin-like protein OSML13	Solanum commersonii (Commerson's wild potato) (Commerson'snightshade).
INIL13g40250.t1	5.95399	0	-9.75492	4.63049e-58	-
INIL14g04182.t1	7.96392	0	-10.1758	4.09562e-73	-
INIL14g04250.t1	5.22247	0	-9.56912	4.28211e-47	Phospholipase A1-II 1	Oryza sativa subsp. japonica (Rice).
INIL14g04454.t1	1.05391	0	-7.27293	4.59846e-13	-
INIL14g19240.t1	1.60664	0	-7.8772	1.0481e-17	-
INIL14g29730.t1	9.86549	0	-10.4833	2.40306e-79	-
INIL14g29771.t1	29.193	0	-12.0472	1.87392e-147	Putative ribonuclease H protein At1g65750	Arabidopsis thaliana (Mouse-ear cress).
INIL14g33090.t1	4.46073	0	-9.34034	4.5055e-45	E3 ubiquitin-protein ligase {ECO:0000256|RuleBase:RU201113}	Solanum tuberosum (Potato).
INIL14g36820.t1	15.2684	0	-11.1139	2.4438e-130	Malate dehydrogenase {ECO:0000256|RuleBase:RU003405}	Solanum lycopersicum (Tomato) (Lycopersicon esculentum).
INIL15g23809.t1	1.97338	0	-8.1683	2.8788e-23	-
INIL15g31280.t1	1.46876	0	-7.74484	3.35572e-17	-
INIL15g39116.t1	3.63801	0	-9.04295	3.24751e-32	-
